# Supplementary material for: Functional Roles of the Charged Residues of the C- and M-Gates in the Yeast Mitochondrial NAD+ Transporter Ndt1p
Source: Int J Mol Sci. 2024 Dec 18;25(24):13557. doi: 10.3390/ijms252413557 (PMC11677788; doi:10.3390/ijms252413557)
Supplement: Supplementary file 1 [file ijms-25-13557-s001.zip]

Archive with 1 entries (1 files):
- ijms-3326032-supplementary.pdf
